# Supplementary material for: Fear of becoming pregnant among female healthcare students in Spain
Source: PeerJ. 2015 Aug 25;3:e1200. doi: 10.7717/peerj.1200 (PMC4556155; doi:10.7717/peerj.1200)
Supplement: Supplemental Information 1 [file peerj-03-1200-s001.xls]

## Sheet: Raw data
Outcome	Age	Stable relationship	Frequency of sexual intercourses with the partner	Desire to increase partner’s ability to delay orgasm	Partner can not always ejaculate	Desire to increase the frequency of sexual relations	Contraceptive method
1	20	0	2	0	0	0	2
0	22	0	6	0	0	1	1
0	21	1	3	0	0	0	1
0	19	1	3	0	0	1	1
0	19	1	2	0	0	0	0
0	20	1	2	0	0	1	0
1	19	1	4	0	0	1	1
1	21	0	5	0	0	1	1
1	19	1	4	0	0	0	1
0	21	1	3	0	0	0	1
0	21	1	2		0	0	0
1	19	1	3	0	0	0	1
1	23	1	3	0	0	0	1
1	20	1	6	0	0	1	1
0	19	0	1	0	0	0	1
0	22	1	4	0	0	1	1
0	20	1	3	0	0	0	1
1	23	1	3	0	0	0	1
0	21	1	1	0	0	1	1
0	21	0	1	0	0	1	1
1	19	1	1	0	0	0	1
0	29	0	3	0	0	1	2
1	22	0	4	0	0	0	1
0	19	0	4	0	0	0	1
0	21	0	1	0	0	0	1
0	19	1	4	0	0	0	1
1	19	1	3	0	0	1	1
0	23	1	3	0	0	0	0
0	20	1	3	0	0	0	0
0	21	0	4	0	0	1	1
1	20	1	2	0	0	0	1
0	23	1	2	0	0	1	0
1	19	1	2	0	0	0	1
0	22	0	2	0	0	0	1
0	20	0	6	0	0	0	2
0	21	1	2	0	0	0	0
0	22	1	3	0	0	0	1
0	19	1	3	0	0	0	0
0	24	0	2	0	0	1	1
0	20	0	4	0	0	1	1
1	22	0	3	0	0	0	1
1	19	1	4	0	0	0	1
1	19	1	4	0	0	0	1
0	21	1	2	0	1	0	1
0	19	1	2	0	0	0	1
0	20	0	6	0	0	1	2
0	20	1	4	0	0	1	1
0	20	1	3	0	0	1	1
0	20	1	2	1	0	1	1
0	19	1	3	0	0	1	1
1	20	1	4	1	0	1	1
0	20	0	3	1	0	0	1
0	20	1	3	0	0	1	1
1	20	1	4	0	0	0	1
0	20	1	3	0	0	0	1
0	20	1	1	0	0	0	2
0	20	1	2	0	0	1	1
0	20	1	2	0	1	1	0
0	20	1	3	0	0	1	0
0	20	0	1	0	0	0	2
1	21	0	3	0	0	0	2
1	21	0	4	0	0	1	2
0	20	0	5	0	0	0	1
0	24	1	3	0	0	0	0
1	21	1	5	0	0	1	1
1	20	0	6	0	0	1	2
0	21	1	3	0	0	0	0
1	20	0	5	1	0	1	1
0	20	0	3	0	0	1	1
1	21	1	4	1	0	1	0
1	20	1	3	0	0	0	1
0	20	0	6	0	0	0	2
1	20	0	3	0	0	1	1
0	20	1	3	0	0	1	1
1	20	1	5	1	0	1	1
1	20	1	4	0	0	1	1
1	20	1	3	0	0	0	0
0	20	0	5	0	0	1	1
1	20	1	6	0	0	1	1
1	20	1	2	0	0	1	1
0	21	1	3	0	0	1	1
1	21	1	3	1	0	1	1
0	20	0	5	0	0	1	1
0	20	1	2	1	0	1	1
0	20	1	2	0	0	0	1
0	20	1	3	0	0	1	0
1	20	1	4	0	0	1	1
0	20	0	5	0	0	0	1
1	20	0	1	0	0	0	1
0	20	0	6	0	0	1	1
1	20	1	2	0	0	0	0
0	20	1	5	0	1	1	0
1	21	0	6	0	0	0	1
0	21	1	3	0	0	0	0
0	20	0	5	0	0	1	1
0	21	0	4	0	0	1	1
1	22	0	3	0	0	0	1
0	20	1	3	0	0	1	1
0	20	0	6	0	0	0	2
0	20	0	3	0	0	0	1
1	19	0	4	0	0		1
0	20	1	3	0	0	0	0
0	19	1	2	0	0	0	0
1	21	1	2	0	0	0	1
1	21	0	5	0	0	1	1
0	20	0	3	0	0	0	1
0	21	1	3	0	0	0	0
0	19	1	4	0	0	0	1
0	22	0	4	0	0	0	1
0	19	1	1	0	0	0	0
0	19	1	3	0	0	0	1
0	20	1	3	0	0	0	0
0	20	1	2	1	0	0	0
0	20	1	1	0	0	0	0
1	20	1	3	0	0	1	1
0	20	1	1	0	0	0	1
1	21	1	3	0	0	1	0
0	20	1	3	0	0	0	0
1	20	0	4	0	0	1	1
1	20	0	4	1	0	0	0
0	21	0	2	0	0	0	1
0	19	1	3	0	0	0	1
0	20	0	3	0	1	0	0
1	20	1	4	0	0	0	1
1	20	0	6	1	0	1	1
1	19	1	4	0	0	0	1
1	20	1	3	0	0	0	1
1	20	0	6	0	0	1	2
0	20	0	3	1	0	1	1
1	23	1	2	0	0	0	0
1	20	0	5	1	0	1	1
1	20	1	3	0	0	1	1
0	19	1	3	0	0	0	1
1	21	0	6	0	0	0	2
0	19	1	1	0	0	0	0
0	20	0	2	0	0	0	2
0	20	1	3	0	0	0	0
0	20	1	2	0	0	0	0
0	20	0	3	0	0	1	1
0	21	1	3	0	0	0	0
0	20	0	2	0	0	0	1
0	20	1	3	0	0	1	0
0	23	1	1	0	0	0	0
0	22	1	2	1	0	0	0
1	20	0	5	0	0	1	1
0	20	0	6	0	0	0	1
0	20	0	4	0	0	1	1
1	23	0	2	0	0	1	1
1	20	1	3	0	0	1	1
1	20	1	3	0	0	1	1
0	19	0	5	0	0	1	1
0	20	0	6	0	0	1	2
0	24	1	2	0	0	1	0
1	20	0	4	0	0	0	1
0	20	1	2	0	1	1	1
1	20	1	2	0	0	0	1
1	20	0	3	0	0	0	1
0	20	1	3	1	0	1	2
0	20	1	5	0	0	1	0
1	23	1	3	0	0	0	1
0	20	1	2	0	0	0	0
0	20	1	2	0	0	0	1
0	20	1	2	1	0	0	1
1	20	1	3	0	0	0	1
1	19	1	5	0	0	1	1
0	20	1	1	0	0	0	1
0	20	0	5	0	0	1	1
1	20	0	3	0	0	0	1
1	19	0	3	1	0	1	1
0	19	1	4	1	0	0	1
0	20	0	3	1	0	1	1
1	20	1	2	0	0	1	1
1	20	1	3	1	0	1	1
1	21	0	5	0	0	0	2
0	20	0	2	1	0	1	1
0	20	0	3	0	0	0	1
0	20	0	1	0	0	1	1
0	19	0	4	0	1	1	1
0	19	1	4	0	0	1	1
1	20	1	2	0	1	1	1
1	21	0	4	0	0	0	2
1	20	1	2	1	0	1	1
0	19	0	4	0	0	1	1
1	19	1	3	0	0	0	1
0	19	1	2	1	0	0	1
0	19	0	2	0	0	0	1
0	19	0	3	0	0	1	1
0	20	1	3	0	0	0	1
0	22	1	4	0	0	0	1
1	19	0	3	1	0	1	1
0	19	0	3	0	0	0	1
0	34	0	2	0	0	1	1
0	21	1	4	0	0	1	0
0	19	1	1	0	0	0	0
0	19	1	3	0	0	1	1
0	23	0	3	0	0	0	1
0	20	1	3	0	0	1	1
0	23	0	4	0	0	0	0
0	20	1	5	0	0	0	1
0	25	0	3	1	0	0	1
0	34	1	4	0	0	0	1
0	22	0	3	0	0	0	1
0	19	1	4	0	0	0	1
0	21	1	3	1	0	0	1
1	23	0	2	1	0	1	1
0	25	1	3	0	0	1	0
0	23	0	4	0	0	0	2
0	19	0	3	0	0	0	0
0	20	1	4	0	0	0	1
0	23	1	4	0	0	0	2
1	20	0	4	0	0	0	1
0	21	1	3	0	0	0	1
0	20	1	4	1	0	0	1
0	21	1	3	0	0	0	0
0	20	1	4	1	0	0	1
1	21	1	4	0	0	0	1
0	21	1	4	0	0	0	0
0	19	1	4	0	0	0	1
0	21	1	4	0	0	0	1
1	19	1	4	1	0	1	1
1	19	1	4	0	0	0	1
0	20	1	4	0	0	0	1
0	19	1	3	0	0	1	0
0	25	0	2	0	0	0	1
0	34	1	3	0	0	1	2
0	19	0	4	0	0	1	1
0	23	1	3	0	0	0	2
0	19	0	3	0	0	0	1
0	20	1	3	0	0	0	1
1	21	1	4	1	0	0	1
0	19	1	3	0	0	0	1
1	20	1	2	1	0	1	1
1	19	1	3	1	0	0	1
0	34	1	3	0	0	0	1
0	23	0	3	1	1	0	1
0	19	0	3	1	0	0	2
0	20	1	3	0	0	0	1
1	22	0	3	1	0	0	1
0	30	1	3	1	0	0	0
0	25	0	5	0	0	1	1
1	19	0	3	0	0	0	1
0	21	1	4	0	0	1	1
0	20	1	3	0	0	1	1
0	20	1	2	1	0	1	1
0	19	1	3	0	0	1	1
1	20	1	4	1	0	1	1
0	20	0	3	1	0	0	1
0	20	1	3	0	0	1	1
0	20	1	4	0	0	0	1
0	20	1	3	0	0	0	1
0	20	1	1	0	0	0	2
0	20	1	2	0	0	1	1
0	20	1	2	0	1	1	0
0	20	0	3	0	0	1	0
0	20	0	5	0	0	0	1
0	24	1	3	0	0	0	0
1	21	1	5	0	0	1	1
0	21	1	3	0	0	0	0
1	20	0	5	1	0	1	1
0	20	0	3	0	0	1	1
1	21	1	4	1	0	1	0
1	20	1	3	0	0	0	1
1	20	1	3	0	0	1	1
0	20	1	3	0	0	1	1
1	20	1	5	0	0	1	1
0	20	1	2	0	0	0	0
1	20	1	4	0	0	1	1
1	20	1	3	0	0	0	0
0	20	0	5	0	0	1	1
1	20	1	6	0	0	1	1
1	20	1	2	0	0	1	1
0	21	1	3	0	0	1	1
0	21	1	3	1	0	1	1
0	20	0	5	0	0	1	1
0	20	0	6	0	0	0	1
0	20	1	2	0	0	0	1
0	20	0	5	0	0	1	1
0	20	1	3	1	0	1	1
0	20	1	5	0	0	1	0
0	20	1	4	0	0	1	2
0	21	0	6	0	0	1	1
1	22	0	3	1	0	0	1
0	20	1	3	0	0	1	1
0	20	0	6	0	0	0	2
0	20	0	3	0	0	0	1
1	19	1	5	0	0	0	1
0	20	1	3	0	0	0	0
0	19	1	2	0	0	0	0
1	21	1	2	0	0	1	1
1	21	0	5	1	0	1	1
0	20	0	3	0	0	0	1
0	21	1	3	0	0	0	0
0	19	1	4	0	0	0	1
0	22	0	4	0	0	0	1
0	19	1	1	0	0	0	0
0	19	1	3	0	0	0	1
0	20	1	3	0	0	0	0
0	20	1	2	1	0	0	0
0	20	1	1	0	0	0	0
1	20	1	3	0	0	1	1
1	20	0	4	0	0	1	0
0	20	1	1	0	0	0	1
1	20	0	6	0	0	1	2
1	21	1	3	0	0	1	0
0	20	1	3	0	0	0	0
1	20	0	4	0	0	1	1
1	20	0	4	1	0	0	0
1	21	0	2	0	0	0	1
0	19	1	3	0	0	0	1
0	20	0	4	0	1	0	0
1	20	1	5	0	0	0	1
1	20	1	4	0	0	1	1
1	20	0	6	1	0	1	1
1	19	1	4	0	0	0	1
1	20	1	3	0	0	0	1
1	20	0	6	0	0	0	2
0	20	1	3	1	0	1	1
1	23	1	2	0	0	0	0
0	20	0	4	0	0	1	1
1	20	0	5	1	0	1	1
1	20	0	5	1	0	1	1
0	20	0	5	0	0	0	1
0	20	1	3	0	0	0	1
1	21	0	4	0	0	0	1
0	20	0	6	0	0	0	2
0	19	1	5	0	0	0	0
1	20	0	3	0	0	1	1
1	20	1	2	0	0	0	1
0	20	1	4	0	0	1	1
1	20	0	3	0	0	1	1
0	27	1	3	1	0	1	1
1	20	0	3	0	0	1	1
0	20	0	6	0	0	1	2
0	24	1	2	0	0	1	0
1	20	1	4	0	0	1	1
0	20	1	2	0	1	1	1
1	20	0	2	0	0	0	1
1	20	0	3	0	0	0	2
0	20	1	4	1	0	1	2
0	20	0	5	0	0	1	0
1	23	1	3	0	0	0	1
0	20	1	2	0	0	0	0
0	20	1	2	0	0	0	1
0	20	1	2	1	0	0	1
0	21	1	4	0	0	1	1
1	19	1	5	0	0	0	1
0	20	0	5	0	0	1	1
1	20	0	2	0	0	0	2
0	19	0	4	0	0	1	1
1	20	0	3	0	0	1	1
0	20	1	3	0	0	1	1
1	19	0	3	1	0	1	1
0	19	1	5	1	0	0	1
0	20	1	3	1	0	1	1
1	20	1	2	0	0	1	1
1	20	1	3	1	0	1	1
1	21	0	5	0	0	0	2
0	20	0	1	0	0	1	1
0	19	0	4	0	1	1	1
0	20	0	4	0	0	1	1
1	19	1	5	0	0	0	1
1	20	1	2	1	1	1	1
0	20	1	4	1	1	1	2
1	21	0	4	0	0	0	2
1	20	1	2	1	0	1	1
1	19	0	4	0	0	1	1
1	19	1	3	0	0	0	1
0	19	1	2	1	0	0	1
0	19	0	5	0	0	1	1
1	23	1	4	0	0	0	1
0	19	0	3	0	1	1	1
1	19	0	3	1	0	1	1
0	19	0	3	0	0	0	1
0	34	0	2	0	0	1	1
0	21	1	4	0	0	1	0
0	19	1	1	0	0	0	0
0	19	1	3	0	0	1	1
0	23	0	3	0	0	0	1
0	20	1	3	0	0	1	1
0	23	0	4	0	0	0	0
0	20	1	5	0	0	0	1
0	25	0	3	1	0	0	1
0	34	1	4	0	0	0	1
0	22	0	3	0	0	0	1
0	19	1	4	0	0	0	1
0	21	1	3	1	0	0	1
1	23	0	2	1	0	1	1
0	25	1	3	0	0	1	0
0	23	0	4	0	0	0	2
0	19	0	3	0	0	0	0
0	20	1	4	0	0	0	1
0	23	1	4	0	0	0	2
1	20	0	4	0	0	0	1
0	21	1	3	0	0	0	1
0	20	1	4	1	0	0	1
0	21	1	3	0	0	0	0
0	20	1	4	1	0	0	1
1	21	1	4	0	0	0	1
0	21	1	4	0	0	0	0
0	19	1	4	0	0	0	1
0	21	1	4	0	0	0	1
1	19	1	4	1	0	1	1
1	19	1	4	0	0	0	1
0	20	1	4	0	0	0	1
0	19	1	3	0	0	1	0
0	25	0	2	0	0	0	1
0	34	1	3	0	0	1	2
0	19	0	4	0	0	1	1
0	23	1	3	0	0	0	2
0	19	0	4	0	0	0	1
0	20	1	3	0	0	0	1
1	21	1	4	1	0	0	1
0	19	1	3	0	0	0	1
1	20	1	2	1	0	1	1
1	19	1	3	1	0	0	1
0	34	1	3	0	0	0	1
0	23	0	3	1	1	0	1
0	19	0	3	1	0	0	2
0	20	1	3	0	0	0	1
1	22	0	3	1	0	0	1
0	30	1	3	1	0	0	0
1	20	1	3	0	0	1	0
0	27	1	3	1	0	1	1
1	20	0	3	0	0	1	1
0	19	0	5	0	0	1	1
0	20	0	6	0	0	1	2
1	24	1	2	0	0	1	0
1	20	0	4	0	0	0	1
0	20	0	2	0	1	1	1
1	20	1	2	0	0	0	1
1	20	1	3	0	0	0	1
0	20	1	3	1	0	1	2
0	20	0	5	0	0	1	0
0	20	1	3	0	0	0	0
0	20	1	2	0	0	0	1
0	20	1	2		0	0	1
0	21	1	4	0	0	1	1
1	20	1	3	0	0	0	1
1	20	1	4	0	0	0	1
0	20	1	1	0	0	0	1
0	20	0	5	1	0	1	1
0	19	0	4	0	0	1	1
1	20	0	3	0	0	1	1
0	20	1	3	0	0	1	1
1	19	1	3	1	0	1	1
0	20	0	3	1	0	1	1
1	20	1	2	0	0	1	1
1	20	1	3	1	0	1	1
1	21	0	5	0	0	0	2
0	20	1	3	0	0	0	1
0	23	0	2	0	0	1	1
0	19	0	4	0	1	1	1
0	20	1	4	0	0	1	1
1	19	1	4	0	0	0	1
1	20	1	2	0	1	1	1
0	20	1	3	1	1	1	2
1	19	1	4	1	0	0	0
1	21	1	4	0	0	0	2
1	20	0	2	1	0	1	1
1	20	0	4	0	0	1	1
1	19	1	3	0	0	0	1
1	25	1	3	0	0	0	1
0	29	0	5	0	0	0	2
0	22	0	3	0	0	0	0
0	22	0	4	1	0	0	0
0	22	1	5	0	0	1	1
0	20	0	4	0	0	0	1
0	30	1	2	0	0	0	0
1	28	1	3	0	0	0	2
0	20	1	3	0	0	0	1
1	19	1	3	1	0	0	1
1	20	1	2	1	0	1	1
